# Supplementary material for: Pan-Cancer Analysis of Pentraxin 3: A Potential Biomarker of COVID-19
Source: Cancers (Basel). 2022 Sep 13;14(18):4438. doi: 10.3390/cancers14184438 (PMC9496739; doi:10.3390/cancers14184438)
Supplement: Supplementary file 1 [file cancers-14-04438-s001.zip]

Archive with 1 entries (1 files):
- cancers-1876072-supplementary.pdf
